# Supplementary material for: Immunofluorescent Localization of Plakoglobin Is Altered in Endomyocardial Biopsy Samples from Dogs with Clinically Relevant Arrhythmogenic Right Ventricular Cardiomyopathy (ARVC)
Source: Vet Sci. 2021 Oct 23;8(11):248. doi: 10.3390/vetsci8110248 (PMC8623220; doi:10.3390/vetsci8110248)
Supplement: Supplementary file 1 [file vetsci-08-00248-s001.zip]

Archive with 1 entries (1 files):
- vetsci-1409170-supplementary.pdf
